# Supplementary material for: Activation of the Unfolded Protein Response (UPR) Is Associated with Cholangiocellular Injury, Fibrosis and Carcinogenesis in an Experimental Model of Fibropolycystic Liver Disease
Source: Cancers (Basel). 2021 Dec 24;14(1):78. doi: 10.3390/cancers14010078 (PMC8750579; doi:10.3390/cancers14010078)
Supplement: Supplementary file 1 [file cancers-14-00078-s001.zip]

Archive with 1 entries (1 files):
- cancers-1515734-supplementary.pdf
